# Supplementary material for: Constrained Pattern of Viral Evolution in Acute and Early HCV Infection Limits Viral Plasticity
Source: PLoS One. 2011 Feb 8;6(2):e16797. doi: 10.1371/journal.pone.0016797 (PMC3035653; doi:10.1371/journal.pone.0016797)
Supplement: Table S2 — Synonymous and nonsynonymous genetic distance over time for NS2-NS5B*. (XLS) [file pone.0016797.s004.xls]

## Sheet: Supplementary Table 1
Table S2: Synonymous and nonsynonymous genetic distance over time for NS2-NS5B.*
		NS2		NS3		NS4		NS5A		NS5B
Subject ID	week	NS	S	NS	S	NS	S	NS	S	NS	S
GT1A
C1	14
	23	0.0044	0	0	0			0	0	0	0.0024
	38	0.0066	0	0	0	0	0	0	0	0	0
	45	0.0023	0	0	0	0	0	0	0	0	0
	92	0.0047	0	0.0008	0.0019	0	0.0037	0	0.006	0	0.0025
	127	0	0	0	0.0018	0.0017	0.0156	0	0	0	0.0025
	193	0	0.0155	0.0015	0.0197	0.0017	0.0426	0.0019	0.0452	0.004	0.0073
	232	0	0	0	0	0	0	0	0	0.001	0
C3	12
	58	0	0.005	0.0009	0	0.0016	0	0.004	0.0062
	78	0	0	0	0	0	0	0	0
	143	0	0	0	0	0	0
C4	9
	14			0	0	0	0
	76			0.0022	0.0025	0	0.0037
BR554	8
	28	0	0.0053	0.0025	0.0098	0	0.0071	0.0021	0.0051	0.0049	0.0048
	60	0	0.0106	0.0025	0.0059	0	0.0106	0	0	0.002	0.0072
	76	0.0022	0	0.0008	0	0	0.0036	0.0021	0.0026	0	0
BR111	10
	30	0.0045	0.0103	0.0015	0.0142	0.0019	0.0176	0.0055	0.0472	0.001	0.0193
	58	0.0055	0.0025	0	0.0053	0.0019	0.0044	0.0011	0.0105	0.001	0.0024
	94	0	0	0	0.0053	0.0015	0.0036	0	0.0077	0	0.0024
	118	0.0044	0.0051	0.0015	0.0088	0	0	0	0.0026	0.001	0.0048
03-32	8
	36	0	0.0051	0.0008	0.007	0	0.0107	0.0032	0.0178	0	0.0072
	106	0	0.0101	0	0	0.0015	0.0107	0	0	0	0
GT1B
TR3	8
	26					0	0	0	0	0	0
	32					0	0	0	0	0	0
TR4	19
	21							0	0	0	0
	44							0.0015	0.007	0	0.0025
	60							0	0	0	0
C5	8
	12							0.0015	0
	37							0	0
	56							0	0.0038	0	0.0141
C6	21
	82							0	0	0.002	0.0025
	109							0.0026	0	0.0031	0.0025
	121							0.0014	0.0063	0.002	0.0024
BR1427	0
	4	0	0	0	0	0	0	0	0	0	0
	22	0.0022	0	0	0.0018	0	0	0	0.0025	0.001	0
	56	0.0022	0.0052	0	0.0018	0.0015	0.0072	0.0011	0.0025	0.002	0.0024
