# Supplementary material for: Constrained Pattern of Viral Evolution in Acute and Early HCV Infection Limits Viral Plasticity
Source: PLoS One. 2011 Feb 8;6(2):e16797. doi: 10.1371/journal.pone.0016797 (PMC3035653; doi:10.1371/journal.pone.0016797)
Supplement: Table S3 — Pre-existing viral adaptation at first time-point and later reversion to wildtype. (XLS) [file pone.0016797.s005.xls]

## Sheet: SupplTable2
Table S3: Pre-existing viral adaptation at first time-point and later reversion to wildtype
		NS2		NS3		NS4		NS5A		NS5B
		Within	Within	Within	Within	Within	Within	Within	Within	Within	Within
Subject	week^	Epitope	Epitope	Epitope	Epitope	Epitope	Epitope	Epitope	Epitope	Epitope	Epitope
ID		HLA match	Non-HLA (revert)	HLA match	Non-HLA (revert)	HLA match	Non-HLA (revert)	HLA match	Non-HLA (revert)	HLA match	Non-HLA (revert)
GT1A
SR1	11	0	3			0	3
TR1	7	0	4	5	2			2	0	0	3
TR2	13	0	6	2	1			1	4
C1	14	0	5	3	2 (2)			0	1	0	2 (1)
C2	15							0	2	0	5
C3	12	0	3	2	5	1	2	3	1
C4	9			4	2	0	4
BR554	8	0	3	2	3	1	1	1	1	0	3
BR111	10	0	4	1	2 (1)	0	3	1	4	0	4
03-32	8	1	3	2	2	2	3	1	4 (1)	1	2
GT1B
SR2	11					2	1	2	0	0	4
SR3	12							2	3	1	4
TR3	8					0	1	1	3	1	1
TR4	19							4	4	2	3
TR5	8							0	4	5	4
TR6	9							0	7	1	4 (1)
TR7	7	0	3	1	8	2	1 (1)	0	3	1	1
C5	8							0	7	0	2
C6	21							1	2 (1)	1	3
C7	32							3	4 (2)	0	1
BR1427	0	2	9	0	8	0	3	0	4	0	3 (1)
