# Supplementary material for: Constrained Pattern of Viral Evolution in Acute and Early HCV Infection Limits Viral Plasticity
Source: PLoS One. 2011 Feb 8;6(2):e16797. doi: 10.1371/journal.pone.0016797 (PMC3035653; doi:10.1371/journal.pone.0016797)
Supplement: Table S4 — Sequence coverage for all subject time-points. (XLS) [file pone.0016797.s006.xls]

## Sheet: SuppTable 3
Table S4: Sequence coverage for all subject time-points
		NS2	NS3	NS4	NS5A	NS5B
Subject ID	week	%	%	%	%	%
GT1A
SR1	11	100		81
TR1	7	100	91		78	97
	20	100	79		62	96
TR2	13	100	80	82	87
	21	100	100	100
	25		52		62
C1	14	100	80		62	99
	23	100	98	94	87	100
	38	100	94	96	87	100
	45	97	93	96	89	100
	92	100	100	100	90	98
	127	100	100	92	87	99
	193	100	100	100	89	100
	232	100	100	100	82	100
C2	15				62
	19				65
C3	12	100	100	98	80
	58	100	87	98	85
	78	100	100	100	86
	143	100	84	77
C4	9		73	82
	14		73	100
	76		94	95
BR554	8	100	100	100	100	100
	28	95	92	100	100	100
	60	100	100	100	100	100
	76	100	100	100	100	100
BR111	10	100	100	100	100	100
	30	100	100	81	97	100
	58	100	100	100	100	100
	94	100	100	100	100	100
	118	100	100	100	100	100
03-32	8	100	100	100	100	100
	36	100	100	100	100	100
	106	100	100	100	100	100
GT1B
SR2	11			69	99	97
SR3	12				84	99
TR3	8			66	88	95
	26			71	95	86
	32			77	54	90
TR4	19				74	99
	21				72	98
	44				77	96
	60				78	96
TR5	8				82	99
	14				83	100
TR6	9				73	99
	27				79	99
TR7	7	100	100	100	97	99
	8	100	92	100	99	99
C5	8				77	99
	12				71
	37				68
	56				68	51
C6	21				59	100
	82				82	97
	109				99	99
	121				79	99
C7	32				73	51
	63				90	99
BR1427	0	100	100	100	100	100
	4	100	100	100	100	100
	22	100	100	100	100	100
	56	100	100	100	100	100
